# Supplementary material for: CD27-CD38lowCD21low B-Cells Are Increased in Axial Spondyloarthritis
Source: Front Immunol. 2021 Jun 8;12:686273. doi: 10.3389/fimmu.2021.686273 (PMC8217653; doi:10.3389/fimmu.2021.686273)
Supplement: Supplementary file 1 [file DataSheet_1.zip]

Archive with 3 entries (3 files):
- Supplementary Figure 1.tif
- Supplementary Figure 2.tif
- Supplementary Figure legends and supplementary Table 1.docx
